# Supplementary material for: Influence of the Nature and Structure of Polyelectrolyte Cryogels on the Polymerization of (3,4-Ethylenedioxythiophene) and Spectroscopic Characterization of the Composites
Source: Molecules. 2022 Nov 4;27(21):7576. doi: 10.3390/molecules27217576 (PMC9659225; doi:10.3390/molecules27217576)
Supplement: Supplementary file 1 [file molecules-27-07576-s001.zip]

Archive with 1 entries (1 files):
- molecules-2012302-supplementary.pdf
